# Supplementary material for: Impact of genetic variants linked to liver fat and liver volume on MRI-mapped body composition
Source: JHEP Rep. 2025 Jun 2;7(9):101468. doi: 10.1016/j.jhepr.2025.101468 (PMC12355076; doi:10.1016/j.jhepr.2025.101468)
Supplement: Multimedia component 4 [file mmc4.xlsx]

## Sheet: Index
Table S1. Variables used in the UK Biobank with their respective data-fields. Table S2. Fine mapping and gene prioritization of liver fat and liver volume genetics variants. Table S3. Cross-trait associations of liver fat and liver volume genetic variants and their replication in a previous UK Biobank GWAS. Table S4. Liver fat- and liver volume-associated genetic variants in relation to visceral …

## Sheet: TABLE S1
Table S1. Variables used in the UK Biobank with their respective data-fields. As definded by the UK Biobank, a data-field is the fundamental block of data held within the UK Biobank repository and identifies the results of a single question, measurement or result (or part thereof).
Variables	Data-Field
Liver fat	22436
Sex	31
Age at baseline	52
Body mass index	21001
Waist circumference	48
Hip circumference	49
Standing height	50
Alkaline phosphatase	30610
Alanine aminotransferase	30620
Aspartate aminotransferase	30650
Gamma-glutamyltransferase	30730
Direct bilirubin	30660
Total bilirubin	30840
Apolipoprotein A	30630
Apolipoprotein B	30640
Lipoprotein A	30790
C-reactive protein	30710
Glucose	30740
Glycated hemoglobin	30750
High-density lipoprotein cholesterol	30760
Low-density lipoprotein cholesterol	30780
Triglycerides	30870
Cholesterol	30690
Urea	30670
Calcium	30680
Albumin	30600
Creatinine	30700
Phosphate	30810
Total protein	30860
Urate	30880
Cystatin C	30720
Insulin-like Growth Factor-1	30770
Sex Hormone Binding Globulin	30830
ICD-10	41202
ICD-9	41205
Alcohol drinker status	20117
Average weekly red wine intake	1568
Average weekly champagne plus white wine intake	1578
Average weekly beer plus cider intake	1588
Average weekly spirits intake	1598
Average weekly fortified wine intake	1608
Alcohol intake frequency	1558

## Sheet: TABLE S2
Table S2. Fine mapping and gene prioritization of liver fat and liver volume genetics variants. Gene prioritization results from the combined SNP-to-gene strategy and Open Targets Genetics are presented with fine-mapping using Causal Association and Regression Model Averaging to identify the most likely causal variant.
			Open Targets Genetics (OTG)				Causal Association and Regression Model Averaging (CARMA)			Combined SNP-to-Gene Strategy (cS2G)
SNP	Chr	Position	Nearest gene	Nearest gene score	Gene with highest variant-to-gene score	Highest variant-to-gene score	Proxy (Chr:Position)	R2	Posterior inclusion probability	Functional gene annotation	Gene associated with SNP	Score of SNP-gene link	Score of confidence in the SNP-gene link
rs8107974	19	19277691	TM6SF2	0.07	MAU2	0.25	chr19:19456917	0.73	1	EpiMap	MAU2	0.5	NA
rs188247550	19	19285807	TM6SF2	0.07	SUGP1	0.08	chr19:19396616	1	1	GTEx	CILP2	0.5	NA
rs429358	19	44908684	APOE	0.32	APOE	0.32	chr19:45411941	1	0.93	Exon, EpiMap	APOE	0.93	0.93
rs738408	22	43928850	PNPLA3	0.13	SAMM50	0.22	chr22:44324730	1	1	Exon	PNPLA3	1	1
rs193084249	1	26661155	ARID1A	0.18	ARID1A	0.18	chr1:27180088	0.81	1	GTEx	ZDHHC18	0.88	0.62
rs1260326	2	27508073	GCKR	0.36	GCKR	0.36	chr2:27730940	1	0.95	Exon, EpiMap	GCKR	0.93	0.95
rs79287178	3	172576710	TNFSF10	0.23	TNFSF10	0.23	NA	NA	NA	NA	NA	NA	NA
rs6858148	4	99144766	ADH4	0.29	ADH5	0.3	chr4:100008494	0.61	0.98	ABC	ADH5	1	0.61
							chr4:100065917	1	1	GTEx	ENSG00000246090	1	0.62
							chr4:100045574	0.64	1	Exon	ADH4	1	1
rs853966	6	126716091	CENPW	0.11	CENPW	0.11	chr6:126922214	0.88	0.48	ABC	CENPW	1	0.3
							chr6:127037236	1	0.18	ABC	CENPW	1	0.11
rs4240624	8	9326721	PPP1R3B	0.04	PPP1R3B	0.04	chr8:9183664	1	1	Exon	RP11-115J16.1	0.93	1
rs7896518	10	63344740	REEP3	0.19	REEP3	0.19	NA	NA	NA	NA	NA	NA	NA
rs10881959	10	91748207	TNKS2	0.27	TNKS2	0.27	chr10:93509676	1	1	GTEx	TNKS2-DT	0.88	0.62
rs139974673	15	43735687	PDIA3	0.07	ADAL	0.27	chr15:44027885	1	0.97	GTEx	CKMT1A	0.88	0.6
							chr15:44028047	0.88	0.37	GTEx	CKMT1A	1	0.23
rs2304128	19	19635342	LPAR2	0.17	MAU2	0.22	chr19:19746151	1	1	ABC	GMIP	1	0.62
SNP, single nucleotide polymorphism; Chr, chromosome number; Position, SNP position on the chromosome; Proxy, Causal Association and Regression Model Averaging suggested SNP that is a proxy of the lead SNP; R2, correlation strength between proxies and lead SNPs

## Sheet: TABLE S3
Table S3. Cross-trait associations of liver fat and liver volume genetic variants and their replication in a previous UK Biobank GWAS.
Variant				Current study								Previous GWAS of liver traits in UK Biobank (*)
				Liver fat					Liver volume
SNP	Chr	Position	Nearest gene	EA	OA	Beta	SE	p value	Beta	SE	p value	Beta	SE	p value	Trait
rs8107974	19	19388500	TM6SF2	T	A	0.29	0.02	7.3e-73	0.09	0.02	4.48e-08	0.329622	0.0144813	1.1e-114	Liver fat
rs188247550	19	19396616	TM6SF2	T	C	0.27	0.04	6.2e-14	0.07	0.04	0.0646	0.336267	0.0333567	6.7e-24	Liver fat
rs429358	19	45411941	APOE	T	C	0.09	0.01	6.1e-15	-0.04	0.01	0.00102	0.123029	0.010679	1e-30	Liver fat
rs738408	22	44324730	PNPLA3	T	C	0.19	0.01	2.5e-78	0.02	0.01	0.0794	0.229397	0.00933133	1.9e-133	Liver fat
rs193084249	1	26987646	ARID1A	G	A	0.05	0.03	0.0829	0.17	0.03	4.48e-09	0.143362	0.0232054	6.5e-10	Liver volume
rs1260326	2	27730940	GCKR	T	C	0.03	0.01	7.05e-05	0.08	0.01	4.27e-20	0.0636217	0.0071455	5.4e-19	Liver volume
rs79287178	3	172294500	TNFSF10	A	G	0.01	0.03	0.658	0.18	0.03	3.01e-11	0.151085	0.0210988	8e-13	Liver volume
rs6858148	4	100065917	ADH4	T	C	0.01	0.01	0.522	0.05	0.01	3.31e-08	0.0283604	0.00730422	0.0001	Liver volume
rs853966	6	127037236	CENPW	T	G	-0.01	0.01	0.116	0.06	0.01	9.49e-11	0.0452063	0.00697454	9.1e-11	Liver volume
rs4240624	8	9184231	PPP1R3B	G	A	-0.04	0.01	0.00292	0.18	0.02	3.04e-33	0.143082	0.0122311	1.3e-31	Liver volume
rs10881959	10	93507964	TNKS2	T	G	0.01	0.01	0.51	0.05	0.01	2.57e-09	0.0460094	0.00705136	6.8e-11	Liver volume
rs7896518	10	65104500	REEP3	A	G	-0.01	0.01	0.489	0.07	0.01	2.31e-14	0.0516902	0.00712732	4.1e-13	Liver volume
rs139974673	15	44027885	PDIA3	C	T	0.08	0.03	0.00276	0.25	0.03	3.19e-19	0.2137	0.0227082	4.9e-21	Liver volume
rs2304128	19	19746151	LPAR2	T	G	0.24	0.02	1.68e-53	0.1	0.02	7.08e-10	0.0859434	0.0130405	4.4e-11	Liver volume
(*) Association analysis of genetic variants with liver fat and liver volume from Liu Y, Basty N, Whitcher B, et al., Genetic architecture of 11 organ traits derived from abdominal MRI using deep learning. Elife 10:e65554 (2021); PMID: 34128465. SNP, single nucleotide polymorphism; Chr, chromosome; Position, SNP position on the chromosome; EA, effect allele; OA, other allele; SE, standard error.

## Sheet: TABLE S4
Table S4. Liver fat- and liver volume-associated genetic variants in relation to visceral adipose tissue (VAT) and abdominal subcutaneous adipose tissue (SAT).
Variant		Current study phenotype	Visceral adipose tissue (*)					Abdominal subcutanous adipose tissue (*)
SNP	Chr		EA	OA	Beta	SE	p value	EA	OA	Beta	SE	p value
rs8107974	19	Liver fat	A	T	-0.02	0.01	0.17	A	T	-0.003	0.01	0.84
rs188247550	19	Liver fat	C	T	0.02	0.03	0.51	C	T	0.07	0.03	0.03
rs429358	19	Liver fat	T	C	0.04	0.01	7.9e-06	T	C	0.03	0.01	0.001
rs738408	22	Liver fat	C	T	-0.004	0.009	0.64	C	T	0.003	0.009	0.72
rs193084249	1	Liver volume	A	G	-0.0524704	0.0238042	0.028	A	G	-0.03	0.02	0.16
rs1260326	2	Liver volume	T	C	0.00487274	0.00720902	0.5	T	C	-0.01	0.007	0.08
rs79287178	3	Liver volume	G	A	-0.0167443	0.0215216	0.44	G	A	-0.01	0.02	0.65
rs6858148	4	Liver volume	T	C	0.00787516	0.00735679	0.28	T	C	-0.003	0.007	0.7
rs853966	6	Liver volume	T	G	0.00920466	0.00704815	0.19	T	G	0.004	0.007	0.61
rs4240624	8	Liver volume	G	A	-0.0200701	0.0122472	0.1	G	A	-0.02	0.01	0.16
rs10881959	10	Liver volume	G	T	0.00146978	0.00714042	0.84	G	T	0.00828951	0.007	0.25
rs7896518	10	Liver volume	A	G	0.0220068	0.00716311	0.0021	A	G	0.00860841	0.007	0.23
rs139974673	15	Liver volume	T	C	0.00148624	0.0224056	0.95	T	C	0.0383965	0.02	0.088
rs2304128	19	Liver volume	G	T	-0.00814507	0.0131392	0.54	G	T	0.0003	0.01	0.98
(*) Association analysis (n=39,076) of genetic variants with visceral and abdominal subcutaneous adipose tissue from Agrawal S, Wang M, Klarqvist MDR, et al., Inherited basis of visceral, abdominal subcutaneous and gluteofemoral fat depots, Nat Commun 13(1):3771 (2022); PMID: 35773277. We used GWAS summary statistics unadjusted for body mass index (BMI) and height. SNP, single nucleotide polymorp…

## Sheet: TABLE S5
Table S5. Genome-wide association analysis of liver volume unadjusted for height (n=24,752).
SNP	Chr	Position	Nearest gene	EA	OA	EAF	Beta	SE	p value	Variant type
rs193084249	1	26987646	ARID1A	G	A	0.02	0.18	0.03	2.59e-09	Intron variant
rs1260326	2	27730940	GCKR	T	C	0.39	0.07	0.01	1.51e-15	Missense variant
rs79287178	3	172294500	TNFSF10	A	G	0.03	0.18	0.03	9.25e-11	Intron variant
rs1490384	6	126851160	CENPW	T	C	0.50	0.07	0.01	3.16e-13	Regulatory region variant
rs4240624	8	9184231	PPP1R3B	G	A	0.09	0.19	0.02	5.36e-32	Intron variant
rs7896518	10	65104500	REEP3	A	G	0.57	0.07	0.01	9.04e-13	Intron variant
rs10881959	10	93507964	TNKS2	T	G	0.57	0.05	0.01	2.55e-09	Intergenic variant
rs139974673	15	44027885	PDIA3	C	T	0.02	0.25	0.03	3.41e-17	Intron variant
rs2304128	19	19746151	GMIP	T	G	0.08	0.09	0.02	4.96e-08	Intron variant
Analyses were adjusted for age, sex, genotyping array, and the first 20 principal components. SNP, single nucleotide polymorphism; Chr, chromosome; Position, SNP position on the chromosome; EA, effect allele; OA, other allele; EAF, effect allele frequency; SE, standard error. Nearest gene and variant type information were extracted from Open Targets Genetics.
